# Supplementary material for: A genome-scale RNAi screen for genetic interactors of the dynein co-factor nud-2 in Caenorhabditis elegans
Source: Sci Data. 2018 Mar 20;5:180047. doi: 10.1038/sdata.2018.47 (PMC5859877; doi:10.1038/sdata.2018.47)
Supplement: Supplementary file 1 [file sdata201847-isa1.zip]

Archive with 3 entries (3 files):
- i_Investigation.txt
- s_study_Gassmann.txt
- a_assay_Gassmann.txt
