# Supplementary material for: A genome-scale RNAi screen for genetic interactors of the dynein co-factor nud-2 in Caenorhabditis elegans
Source: Sci Data. 2018 Mar 20;5:180047. doi: 10.1038/sdata.2018.47 (PMC5859877; doi:10.1038/sdata.2018.47)
Supplement: Supplementary file 1 [file sdata201847-isa1.zip › i_Investigation.txt]

# Investigation File generated for Scientific Data with Investigation File Authoring Tool version 0.1.0 on 21/02/2018 - This metadata file is CC0
ONTOLOGY SOURCE REFERENCE
Term Source Name	NCBITAXON	OBI	SO	EFO	PATO	ERO
Term Source File	http://data.bioontology.org/ontologies/NCBITAXON	http://data.bioontology.org/ontologies/OBI	http://data.bioontology.org/ontologies/SO	http://data.bioontology.org/ontologies/EFO	http://data.bioontology.org/ontologies/PATO	http://data.bioontology.org/ontologies/ERO
Term Source Version	2016AB	2014-08-18	unknown	2.89	unknown	2013-08-02
Term Source Description	National Center for Biotechnology Information (NCBI) Organismal Classification	Ontology for Biomedical Investigations	Sequence Types and Features Ontology	Experimental Factor Ontology	Phenotypic Quality Ontology	Eagle-I Research Resource Ontology
INVESTIGATION
Investigation Identifier
Investigation Title
Investigation Description
Investigation Submission Date
Investigation Public Release Date
INVESTIGATION PUBLICATIONS
Investigation PubMed ID
Investigation Publication DOI
Investigation Publication Author List
Investigation Publication Title
Investigation Publication Status
Investigation Publication Status Term Accession Number
Investigation Publication Status Term Source REF
INVESTIGATION CONTACTS
Investigation Person Last Name
Investigation Person Mid Initials
Investigation Person First Name
Investigation Person Address
Investigation Person Phone
Investigation Person Fax
Investigation Person Email
Investigation Person Affiliation
Investigation Person Roles
Investigation Person Roles Term Accession Number
Investigation Person Roles Term Source REF
STUDY
Study Identifier	10.1038/sdata.2018.47
Study Title	A genome-scale RNAi screen for genetic interactors of the dynein co-factor nud-2 in Caenorhabditis elegans
Study Submission Date	21/11/2017
Study Public Release Date	20/03/2018
Study Description	http://www.nature.com/articles/sdata201847#abstract
Study File Name	s_study_Gassmann.txt
Comment[Subject Keywords]	//;///;//
Comment[Manuscript Licence]	CC BY-4.0
Comment[Experimental Metadata Licence]	CC0
Comment[Supplementary Information File Name]	
Comment[Supplementary Information File Type]	x-zip-compressed
Comment[Supplementary Information File URL]	http://www.nature.com/articles/sdata201847#supplementary-information
Comment[Data Repository]	figshare
Comment[Data Record Accession]	doi:10.6084/m9.figshare.5838222.v1
Comment[Data Record URI]	https://doi.org/10.6084/m9.figshare.5838222.v1
STUDY DESIGN DESCRIPTORS
Study Design Type	parallel group design	genetic modification design
Study Design Type Term Accession Number	OBI:0500006	OBI:0001460
Study Design Type Term Source REF	OBI	OBI
STUDY PUBLICATIONS
Study PubMed ID
Study Publication DOI
Study Publication Author List
Study Publication Title
Study Publication Status
Study Publication Status Term Accession Number
Study Publication Status Term Source REF
STUDY FACTORS
Study Factor Name	genotype	biological replicate	technical replicate
Study Factor Type	genotype	biological replicate	technical replicate
Study Factor Type Term Accession Number	SO:0001027	http://www.ebi.ac.uk/efo/EFO_0002091	http://www.ebi.ac.uk/efo/EFO_0002090
Study Factor Type Term Source REF	SO	EFO	EFO
STUDY ASSAYS
Study Assay Measurement Type	viability
Study Assay Measurement Type Term Accession Number	PATO:0000169
Study Assay Measurement Type Term Source REF	PATO
Study Assay Technology Type	RNAi screening
Study Assay Technology Type Term Accession Number	ERO:0001688
Study Assay Technology Type Term Source REF	ERO
Study Assay Technology Platform	""
Study Assay File Name	a_assay_Gassmann.txt
STUDY PROTOCOLS
Study Protocol Name	Worm strains	Worm growth and RNA interference	Image acquisition and automated counting of parents and progeny	Data analysis and hit selection
Study Protocol Type	selection	RNAi screening	data acquisition	data transformation
Study Protocol Type Term Accession Number	OBI:0001928	ERO:0001688	ERO:0000387	OBI:0200000
Study Protocol Type Term Source REF	OBI	ERO	ERO	OBI
Study Protocol Description				
Study Protocol URI	""	""	""	""
Study Protocol Version				
Study Protocol Parameters Name	""	""	""	""
Study Protocol Parameters Name Term Accession Number	""	""	""	""
Study Protocol Parameters Name Term Source REF	""	""	""	""
Study Protocol Components Name	""	""	""	""
Study Protocol Components Type	""	""	""	""
Study Protocol Components Type Term Accession Number	""	""	""	""
Study Protocol Components Type Term Source REF	""	""	""	""
STUDY CONTACTS
Study Person Last Name	Rocha	Maia	Gassmann
Study Person First Name	Helder	André F.	Reto
Study Person Mid Initials			
Study Person Email	""	andre.maia@i3s.up.pt	rgassmann@ibmc.up.pt
Study Person Phone			
Study Person Fax			
Study Person Address			
Study Person Affiliation	Instituto de Investigação e Inovação em Saúde (i3S), Universidade do Porto, Porto, Portugal	Instituto de Investigação e Inovação em Saúde (i3S), Universidade do Porto, Porto, Portugal	Instituto de Investigação e Inovação em Saúde (i3S), Universidade do Porto, Porto, Portugal
Study Person Roles			
Study Person Roles Term Accession Number			
Study Person Roles Term Source REF			
Comment[Study Person ORCID]	0000-0003-1062-2498		
Comment[Funder]			
Comment[FundRef ID]			
Comment[Funder Term Source REF]			
Comment[Grant Identifier]			
