# Supplementary material for: A genome-scale RNAi screen for genetic interactors of the dynein co-factor nud-2 in Caenorhabditis elegans
Source: Sci Data. 2018 Mar 20;5:180047. doi: 10.1038/sdata.2018.47 (PMC5859877; doi:10.1038/sdata.2018.47)
Supplement: Supplementary file 1 [file sdata201847-isa1.zip › s_study_Gassmann.txt]

Source Name	Comment[parental cross]	Characteristics[organism]	Term Source REF	Term Accession Number	Protocol REF	Protocol REF	Sample Name	Factor Value[genotype]	Factor Value[technical replicate]	Factor Value[biological replicate]
C. elegans strain	N2 Bristol isolate	Caenorhabditis elegans	NCBITAXON		Worm strains	Worm growth and RNA interference	wild-type	nud-2 positive	technical replicate	biological replicate
C. elegans strain	nud-2(ok949)I 6 x outcrossed with N2	Caenorhabditis elegans	NCBITAXON		Worm strains	Worm growth and RNA interference	GCP66	nud-2 null	technical replicate	biological replicate
C. elegans strain	nud-2(ok949)I; heEx526(myo-2p::GFP)]	Caenorhabditis elegans	NCBITAXON		Worm strains	Worm growth and RNA interference	GCP68	nud-2 null	technical replicate	biological replicate
C. elegans strain	heEx526(myo-2p::GFP)	Caenorhabditis elegans	NCBITAXON		Worm strains	Worm growth and RNA interference	GCP95	nud-2 positive	technical replicate	biological replicate
