# Supplementary material for: A genome-scale RNAi screen for genetic interactors of the dynein co-factor nud-2 in Caenorhabditis elegans
Source: Sci Data. 2018 Mar 20;5:180047. doi: 10.1038/sdata.2018.47 (PMC5859877; doi:10.1038/sdata.2018.47)
Supplement: Supplementary file 1 [file sdata201847-isa1.zip › a_assay_Gassmann.txt]

Sample Name	Protocol REF	Assay Name	Raw Data File	Comment[Data Repository]	Comment[Data Record Accession]	Comment[Data Record URI]	Protocol REF	Derived Data File	Comment[Data Repository]	Comment[Data Record Accession]	Comment[Data Record URI]	Factor Value[genotype]	Factor Value[technical replicate]	Factor Value[biological replicate]
GCP68	Image acquisition and automated counting of parents and progeny	wild-type	DataRecord_1.xlsx	figshare	doi:10.6084/m9.figshare.5838222.v1	https://doi.org/10.6084/m9.figshare.5838222.v1	Data analysis and hit selection	DataRecord_2.xlsx	figshare	doi:10.6084/m9.figshare.5838222.v1	https://doi.org/10.6084/m9.figshare.5838222.v1	nud-2 null	technical replicate	biological replicate
GCP95	Image acquisition and automated counting of parents and progeny	wild-type	DataRecord_1.xlsx	figshare	doi:10.6084/m9.figshare.5838222.v1	https://doi.org/10.6084/m9.figshare.5838222.v1	Data analysis and hit selection	DataRecord_2.xlsx	figshare	doi:10.6084/m9.figshare.5838222.v1	https://doi.org/10.6084/m9.figshare.5838222.v1	nud-2 positive	technical replicate	biological replicate
